# Supplementary material for: Cortical computations via transient attractors
Source: PLoS One. 2017 Dec 7;12(12):e0188562. doi: 10.1371/journal.pone.0188562 (PMC5720801; doi:10.1371/journal.pone.0188562)
Supplement: S1 File — (ZIP) [file pone.0188562.s001.zip]

Archive with 14 entries (11 files):
- Code/
- Code/README.txt
- __MACOSX/
- __MACOSX/Code/
- __MACOSX/Code/._README.txt
- Code/TransientAttractors.m
- __MACOSX/Code/._TransientAttractors.m
- Code/TransientAttractors_sensitivity.m
- __MACOSX/Code/._TransientAttractors_sensitivity.m
- Code/TransientAttractors_simple.m
- __MACOSX/Code/._TransientAttractors_simple.m
- Code/TransientAttractors_sparser_multiple.m
- __MACOSX/Code/._TransientAttractors_sparser_multiple.m
- __MACOSX/._Code
