# Supplementary material for: Cortical computations via transient attractors
Source: PLoS One. 2017 Dec 7;12(12):e0188562. doi: 10.1371/journal.pone.0188562 (PMC5720801; doi:10.1371/journal.pone.0188562)
Supplement: S1 File — (ZIP) [file pone.0188562.s001.zip › Code/README.txt]

Code accompanying Cortical Computations via Transient Attractors, by Oliver Rourke and Dan Butts.

The majority of the simulation code is contained in the file TransientAttractors.m, with the parameters initialized in init() and different experiments set up in generate_inputs(). Note that shifting between experiments will require both changing parameters in init() (to values in text) and setting appropriate flags in generate_inputs().

Two other files contain code which allows multiple simulations to be run (some in parallel) to test the robustness of the model. These are TransientAttractors_sparser_multiple.m and TransientAttractors_sensitivity.m. In order to function correctly, all parameters within TransientAttractors() must be correctly set before they are run.

One final piece of code is TransientAttractors_simple.m, which was used to generate Figure 1. It is much the same as TransientAttractors, except it is set up to run for a smaller network.

Licensed under MIT license:
Copyright (c) <2017> <Oliver Rourke, Daniel Butts>

Permission is hereby granted, free of charge, to any person obtaining a copy
of this software and associated documentation files (the "Software"), to deal
in the Software without restriction, including without limitation the rights
to use, copy, modify, merge, publish, distribute, sublicense, and/or sell
copies of the Software, and to permit persons to whom the Software is
furnished to do so, subject to the following conditions:

The above copyright notice and this permission notice shall be included in all
copies or substantial portions of the Software.

THE SOFTWARE IS PROVIDED "AS IS", WITHOUT WARRANTY OF ANY KIND, EXPRESS OR
IMPLIED, INCLUDING BUT NOT LIMITED TO THE WARRANTIES OF MERCHANTABILITY,
FITNESS FOR A PARTICULAR PURPOSE AND NONINFRINGEMENT. IN NO EVENT SHALL THE
AUTHORS OR COPYRIGHT HOLDERS BE LIABLE FOR ANY CLAIM, DAMAGES OR OTHER
LIABILITY, WHETHER IN AN ACTION OF CONTRACT, TORT OR OTHERWISE, ARISING FROM,
OUT OF OR IN CONNECTION WITH THE SOFTWARE OR THE USE OR OTHER DEALINGS IN THE
SOFTWARE.
