# Supplementary material for: Cortical computations via transient attractors
Source: PLoS One. 2017 Dec 7;12(12):e0188562. doi: 10.1371/journal.pone.0188562 (PMC5720801; doi:10.1371/journal.pone.0188562)
Supplement: S1 File — (ZIP) [file pone.0188562.s001.zip › Code/TransientAttractors.m]

function [record, v, p] = TransientAttractors(varargin)
    if nargin == 1
        g = varargin{1};
    else
        g = 1;
    end
    [record, v, p] = init();
    v = generate_input(v, p, g);
%     m = make_stimulus_movie(v, p); record = m;
    v = simulate(v, p);
    
        
end

function m = make_stimulus_movie(v, p)
    m(1) = struct('cdata',[],'colormap',[]);
    frame = 1;
%     rng(1);
    shuffle = randperm(p.N_S);
    for i = 300/p.dt:1/p.dt:600/p.dt
        imagesc(reshape(v.S_fr(shuffle, i), 10, 10), [0,1]);
        m(frame) = getframe;
        frame=frame+1;
    end 
end

function [record, v, p] = init()
%Seed random numbers
    rng(1);

    p.tau_u = 1500;
    p.tau_x = 50;
    p.tau_E = 10;
    p.trial_t = 2.1e3;
    p.dt = 0.01;
    p.t_steps = p.trial_t/p.dt;
    
    p.N_S = 100;
    p.N_E = 100;
    p.N_I = 1;
    p.N_M = 1;
    
    v.WSE = eye(p.N_S);
    v.WEI = ones(p.N_I, p.N_E);
    v.WIE = ones(p.N_E, p.N_I);
    v.WII = ones(p.N_I, p.N_I);
    v.WEE = ones(p.N_E, p.N_E)- eye(p.N_E);  
  
    v.WSE = v.WSE*5;
    v.WEI = v.WEI*1;
    v.WIE = v.WIE*5;
    v.WII = v.WII*20;  
    v.WEE = v.WEE*0.1;
    
    v.H = ones(p.N_E, p.N_E);
    
    v.S_fr = zeros(p.N_S, p.t_steps);
    v.E_fr = zeros(p.N_E, p.t_steps);
    v.I_fr = zeros(p.N_I, p.t_steps);
    
    v.E = zeros(p.N_E, p.t_steps);
    v.I = zeros(p.N_I, p.t_steps);
    
    v.x = zeros(p.N_E, p.t_steps);
    
    record = [];
end

function v = generate_input(v, p, g)
% Various experiments controlled by setting appropriate
% flags below
    x = zeros(p.N_S, p.t_steps);
    if 1
% Basic simulation with three overlapping inputs (Fig 2)
        patterns = zeros(p.N_S, 3);
        patterns([22 29:31 38 40 41 47 50 51 56 60 61 65 70 72:74 80], 3)=1;
        patterns([5 6 17 28 39 50 60 69 78 87 96 95 84 73 62 51 41 32 23 14], 2)=1;
        patterns(randsample(100, 20), 1)=1;
        patterns = patterns>0;
        
        prompts = [randsample(find(patterns(:, 1) & ~patterns(:,2) & ~ patterns(:,3)), 5), randsample(find(patterns(:, 2) & ~patterns(:,1) & ~ patterns(:,3)), 5), randsample(find(patterns(:, 3) & ~patterns(:,2) & ~ patterns(:,1)), 5)];

        x(prompts(:, 1), 40/p.dt:60/p.dt) = a;
        x(prompts(:, 2), 140/p.dt:160/p.dt) = a;
        x(prompts(:, 3), 240/p.dt:260/p.dt) = a;
        x(patterns(:, 1), 301/p.dt:500/p.dt) = 1;
        x(patterns(:, 2), 551/p.dt:750/p.dt) = 1;
        x(patterns(:, 3), 801/p.dt:1000/p.dt) = 1;
        x(patterns(:, 1), 1051/p.dt:1250/p.dt) = 1;
        x(patterns(:, 2), 1301/p.dt:1500/p.dt) = 1;
        x(patterns(:, 3), 1551/p.dt:1750/p.dt) = 1;
        
        x(prompts(:, 1), 1800/p.dt:1820/p.dt) = 1;
        x(prompts(:, 2), 1850/p.dt:1870/p.dt) = 1;
        x(prompts(:, 3), 1900/p.dt:1920/p.dt) = 1;

    else if 0
%Ring attractor (Fig 3)
	[xx, yy] = meshgrid(1:p.N_E, 1:p.N_E);
    	w = 3;
    	d = min(abs(xx-yy), p.N_E-abs(xx-yy));
    	v.WEE = exp(-d.^2*0.01);
    	v.WEE = v.WEE-diag(diag(v.WEE));
   	v.WEE = v.WEE.*(1+0.05*randn(p.N_E));

    	x(15+(1:5), 1:100/p.dt) = 1;
    	x(55+(1:5), (100/p.dt+1):200/p.dt) = 1;
    	x(1:50, 900/p.dt:950/p.dt) = 0.1;
    	x(51:100, (950/p.dt+1):end) = 0.1;   
 
    else if 0
% Temporal coherence simulations (Fig 4)
        patterns = rand(p.N_S, 2)<(ones(p.N_S, 1)*[0.2, 0.2]);    
        v.S_fr(:) = 0;
        patterns(:)=0;
        patterns(1:20, 1)=1;
        patterns(21:40, 2)=1;
        
        prompts = [randsample(find(patterns(:, 1) & ~patterns(:,2)), 5), randsample(find(patterns(:, 2) & ~patterns(:,1)), 5)];
        
        time_course = [abs(ifft(fft(randn(1000/p.dt, 1)).*exp(-0.002/p.dt*[1:1000/p.dt]'))),abs(ifft(fft(randn(1000/p.dt, 1)).*exp(-0.002/p.dt*[1:1000/p.dt]')))];
        time_course = time_course-ones(1000/p.dt, 1)*min(time_course);
        time_course = time_course./(ones(1000/p.dt, 1)*max(time_course));
        x(:, 200/p.dt+1:1200/p.dt)=max(patterns(:, 1)*time_course(:, 1)', patterns(:, 2)*time_course(:, 2)');
        x(prompts(:, 1), 1:20/p.dt) = 1;
        x(prompts(:, 2), 100/p.dt:120/p.dt) = 1;
        x(prompts(:, 1), 1300/p.dt:1320/p.dt) = 1;
        x(prompts(:, 2), 1400/p.dt:1420/p.dt) = 1; 

    elseif 0
% Simulations for separating signal from noise (Fig 5)
        v.WSE = v.WSE*0.2;
        v.WEE = v.WEE*1.5;
        pattern = zeros(10, 10);
        pattern_ids = [5 6 17 28 39 50 60 69 78 87 96 95 84 73 62 51 41 32 23 14];
        for t=1:p.t_steps
            if (mod(t*p.dt, 100)==0) 
                pat = randsample(pattern_ids, 20*0.75);
                x(pat, t:t+25/p.dt)=1; 
            end
            others = rand(p.N_S, 1)<(0.18*p.dt/25);
            others(pattern_ids)=0;
            x(others, t:t+25/p.dt)=1; 
        end

    elseif 0
% Simulations for memory maintnenance (Fig 6)
        patterns = zeros(p.N_S, 2);
        patterns([1:11:100, 10:9:100], 1)=1;
        patterns([5  6 14 17 23 28 32 39 41 50 51 60 62 69 73 78 84 87 95 96], 2)=1;
        patterns = patterns>0;
        
        prompts = [randsample(find(patterns(:, 1) & ~patterns(:,2)), 5), randsample(find(patterns(:, 2) & ~patterns(:,1)), 5)];

        x(prompts(:, 1), 100/p.dt:120/p.dt) = 1;
        x(prompts(:, 2), 200/p.dt:220/p.dt) = 1;
        x(patterns(:, 1), 301/p.dt:500/p.dt) = 1;
        x(patterns(:, 2), 551/p.dt:750/p.dt) = 1;
        x(patterns(:, 1), 801/p.dt:1000/p.dt) = 1;
        x(patterns(:, 2), 1051/p.dt:1250/p.dt) = 1;
        x(patterns(:, 1), 1301/p.dt:1550/p.dt) = 1;
        x(patterns(:, 2), 1601/p.dt:1800/p.dt) = 1;
	pulsing_on = 0;
	if pulsing_on
      	    x(:, 1400/p.dt+find(mod(1400/p.dt:4500/p.dt, 50/p.dt)<25/p.dt)) = 0.2;
	end
        x(prompts(:, 1), 4800/p.dt:4820/p.dt) = 1;
        x(prompts(:, 2), 4900/p.dt:4920/p.dt) = 1; 

    elseif 0
% This code was used in conjunction with sensitivity.m
% to test sensitivity to changes in connection strength (Fig 8A)
        patterns = zeros(p.N_S, 2);
        patterns(1:20, 1)=1;
        patterns(21:40, 2)=1;
        patterns = patterns>0;

%         v.WEE = v.WEE*g(1);
%         v.WEI = v.WEI*g(2);
%         v.WIE = v.WIE*g(3);
%         v.WII = v.WII*g(4);
%         v.WSE = v.WSE*g(5);
            
        prompts = [randsample(find(patterns(:, 1) & ~patterns(:,2)), 5), randsample(find(patterns(:, 2) & ~patterns(:,1)), 5)];
        prompts = [1:5;21:25]';
        
        x(prompts(:, 1), 1:20/p.dt) = 1;
        x(prompts(:, 2), 100/p.dt:120/p.dt) = 1;
        x(patterns(:, 1), 301/p.dt:500/p.dt) = 1;
        x(patterns(:, 2), 551/p.dt:750/p.dt) = 1;
        x(patterns(:, 1), 801/p.dt:1000/p.dt) = 1;
        x(patterns(:, 2), 1051/p.dt:1250/p.dt) = 1;
        x(prompts(:,1), 1300/p.dt:1320/p.dt) = 1;
        x(prompts(:,2), 1400/p.dt:1420/p.dt) = 1;          

    else
% Sensitivity to having recurrent connections removed (Fig 8B)
        v.WEE = v.WEE.*(rand(size(v.WEE))<(0.01*g));
        v.WEE = v.WEE*(100/g);
        
        patterns = zeros(p.N_S, 2);        
        patterns(1:20, 1)=1;
        patterns(21:40, 2)=1;
        patterns = patterns>0;
        
        prompts = [1:5;21:25]';
        
        x(prompts(:, 1), 1:20/p.dt) = 1;
        x(prompts(:, 2), 100/p.dt:120/p.dt) = 1;
        x(patterns(:, 1), 301/p.dt:500/p.dt) = 1;
        x(patterns(:, 2), 551/p.dt:750/p.dt) = 1;
        x(patterns(:, 1), 801/p.dt:1000/p.dt) = 1;
        x(patterns(:, 2), 1051/p.dt:1250/p.dt) = 1;
        x(prompts(:,1), 1300/p.dt:1320/p.dt) = 1;
        x(prompts(:,2), 1400/p.dt:1420/p.dt) = 1;        
    end
    v.S_fr = x(:, 1:p.t_steps);
end

function v = simulate(v, p)
    E_V = zeros(p.N_E, 1);
    I_V = zeros(p.N_I, 1);
    
    H = ones(p.N_E, p.N_E);
    H_I = ones(p.N_E, p.N_I);
    
    x = ones(p.N_E, 1);
    
    for i = 1:p.t_steps

        S_fr = v.S_fr(:, i);
        E_fr = max(1-exp(1-E_V), 0);
        E_fr = max(1-exp(-10*E_V), 0);
        I_fr = max(I_V, 0);

        E_V = E_V+p.dt*(-2*E_V+(v.WEE.*H)*(E_fr.*x)+v.WSE*S_fr-((v.WIE.*H_I)*I_fr).*(E_V+1));
        I_V = I_V+p.dt*(-2*I_V+v.WEI*E_fr-v.WII*I_fr);
        
        E_V = max(E_V, -1);
        I_V = max(I_V, -1);
        
        x = x+p.dt*((1-x)/100-0.02*x.*E_fr);
%         x = x+p.dt*((1-x)/100-0.05*x.*E_fr);
        H = H+p.dt*((1-H)/2000+0.01*(5-H).*(E_fr*E_fr'));
%         H_I = H_I+p.dt*((1-H_I)/2000+0.01*(1.1-H_I).*(E_fr*I_fr'));

        v.E_fr(:, i) = E_fr;
        v.I_fr(:, i) = I_fr;
        
        v.E(:, i) = E_V;
        v.I(:, i) = I_V;
        v.x(:, i) = x;
    end
    v.H(:, :) = H;
end
