# Supplementary material for: Cortical computations via transient attractors
Source: PLoS One. 2017 Dec 7;12(12):e0188562. doi: 10.1371/journal.pone.0188562 (PMC5720801; doi:10.1371/journal.pone.0188562)
Supplement: S1 File — (ZIP) [file pone.0188562.s001.zip › Code/TransientAttractors_sensitivity.m]

out = [];
for i = 1:5
    a=ones(5, 1);
    bounds = [-5, 0];
    while (bounds(2)-bounds(1)>0.01)
        a(i) = 2^(0.5*bounds(1)+0.5*bounds(2));
        [record, v, p] = TransientAttractors(a);
        s1 = mean(mean(v.E_fr(6:20, 13e4:13.2e4)))/max(0.02, max(mean(mean(v.E_fr(26:40, 13e4:13.2e4))), mean(mean(v.E_fr(41:100, 13e4:13.2e4)))));
        s2 = mean(mean(v.E_fr(26:40, 14e4:14.2e4)))/max(0.02, max(mean(mean(v.E_fr(6:20, 14e4:14.2e4))), mean(mean(v.E_fr(41:100, 14e4:14.2e4)))));
         if (min(s1, s2)<5) bounds(1) = 0.5*bounds(1)+0.5*bounds(2);
        else bounds(2) = 0.5*bounds(1)+0.5*bounds(2);
         end
    end
    out(end+1) = 0.5*bounds(1)+0.5*bounds(2)
end
save('run', 'out');
