# Supplementary material for: Cortical computations via transient attractors
Source: PLoS One. 2017 Dec 7;12(12):e0188562. doi: 10.1371/journal.pone.0188562 (PMC5720801; doi:10.1371/journal.pone.0188562)
Supplement: S1 File — (ZIP) [file pone.0188562.s001.zip › Code/TransientAttractors_simple.m]

function [record, v, p] = TransientAttractors_simple()
    [record, v, p] = init();
    v = generate_input(v, p);
%     m = make_stimulus_movie(v, p); record = m;
    v = simulate(v, p);
    
        
end

function m = make_stimulus_movie(v, p)
    m(1) = struct('cdata',[],'colormap',[]);
    frame = 1;
    rng(1);
    shuffle = randperm(p.N_S);
    for i = 300/p.dt:1/p.dt:600/p.dt
        imagesc(reshape(v.S_fr(shuffle, i), 10, 10), [0,1]);
        m(frame) = getframe;
        frame=frame+1;
    end 
end

function [record, v, p] = init()
    rng(3);

    p.tau_u = 1500;
    p.tau_x = 50;
    p.tau_E = 10;
    p.trial_t = 1.5e3;
    p.dt = 0.01;
    p.t_steps = p.trial_t/p.dt;
    
    p.N_S = 4;
    p.N_E = 4;
    p.N_I = 1;
    p.N_M = 1;
    
    v.WSE = eye(p.N_S);
    
    v.WEI = ones(p.N_I, p.N_E);
    v.WIE = ones(p.N_E, p.N_I);
    v.WII = ones(p.N_I, p.N_I);
    
    v.WEE = ones(p.N_E, p.N_E)- eye(p.N_E);
%     N_c = 10;
%     A = repmat(1:p.N_E1, 1, N_c);
%     A = A(randperm(length(A)));
%     for row = 1:p.N_E1
%         v.WE1E1(row, A(N_c*row-N_c+1:N_c*row)) = 1;
%     end
%     v.WE1E1 = v.WE1E1-diag(diag(v.WE1E1));
%     v.WE1E1(v.WE1E1'>0)=1;
    
    v.WSE = v.WSE*5;
    
    v.WEI = v.WEI*10;
    v.WIE = v.WIE*5;
    v.WII = v.WII*20;
    
    v.WEE = v.WEE*1;
    
%     v.WEI = v.WEI*2;
    
    v.H = ones(p.N_E, p.N_E);
    
    v.S_fr = zeros(p.N_S, p.t_steps);
    v.E_fr = zeros(p.N_E, p.t_steps);
    v.I_fr = zeros(p.N_I, p.t_steps);
%     v.I1b_fr = zeros(p.N_I1b, p.t_steps);
    
    v.E = zeros(p.N_E, p.t_steps);
    v.I = zeros(p.N_I, p.t_steps);
%     v.I1b = zeros(p.N_I1b, p.t_steps);
    
    v.u = zeros(p.N_E, p.t_steps);
    v.x = zeros(p.N_E, p.t_steps);
    
    v.all_H = zeros(p.N_E, p.N_E, p.t_steps);
    
    record = [];
end

function v = generate_input(v, p)
    x = zeros(p.N_S, p.t_steps);
    
    patterns = zeros(4, 2);
    patterns(1:2, 1)=1;
    patterns(3:4, 2)=1;
    patterns = patterns>0;
    x(find(patterns(:, 1), 1), 1:20/p.dt) = 1;
    x(find(patterns(:, 2), 1), 100/p.dt:120/p.dt) = 1;
    x(patterns(:, 1), 301/p.dt:500/p.dt) = 1;
    x(patterns(:, 2), 551/p.dt:750/p.dt) = 1;
    x(patterns(:, 1), 801/p.dt:1000/p.dt) = 1;
    x(patterns(:, 2), 1051/p.dt:1250/p.dt) = 1;
%         x(patterns(:, 1), 1301/p.dt:1550/p.dt) = 1;
%         x(patterns(:, 2), 1601/p.dt:1800/p.dt) = 1;
    x(find(patterns(:, 1), 1), 1300/p.dt:1320/p.dt) = 1;
    x(find(patterns(:, 2), 1), 1400/p.dt:1420/p.dt) = 1;
        
    v.S_fr = x(:, 1:p.t_steps)+0.0*rand(size(v.S_fr));
end

function v = simulate(v, p)
    E_V = zeros(p.N_E, 1);
    I_V = zeros(p.N_I, 1);
    
    H = ones(p.N_E, p.N_E);
    H_I = ones(p.N_E, p.N_I);
    
    x = ones(p.N_E, 1);
    
    for i = 1:p.t_steps

        S_fr = v.S_fr(:, i);
        E_fr = max(1-exp(-10*E_V), 0);
        I_fr = max(I_V, 0);

        E_V = E_V+p.dt*(-2*E_V+(v.WEE.*H)*(E_fr.*x)+v.WSE*S_fr-((v.WIE.*H_I)*I_fr).*(E_V+1));
        I_V = I_V+p.dt*(-2*I_V+v.WEI*E_fr-v.WII*I_fr);
        
        E_V = max(E_V, -1);
        I_V = max(I_V, -1);
        
        x = x+p.dt*((1-x)/100-0.02*x.*E_fr);
        H = H+p.dt*((1-H)/2000+0.01*(5-H).*(E_fr*E_fr'));
%         H_I = H_I+p.dt*((1-H_I)/2000+0.01*(1.1-H_I).*(E_fr*I_fr'));

        v.E_fr(:, i) = E_fr;
        v.I_fr(:, i) = I_fr;
        
        v.E(:, i) = E_V;
        v.I(:, i) = I_V;
        v.x(:, i) = x;
        
        v.all_H(:, :, i) = H;
    end
    v.H(:, :) = H;
end
