# Supplementary material for: Cortical computations via transient attractors
Source: PLoS One. 2017 Dec 7;12(12):e0188562. doi: 10.1371/journal.pone.0188562 (PMC5720801; doi:10.1371/journal.pone.0188562)
Supplement: S1 File — (ZIP) [file pone.0188562.s001.zip › Code/TransientAttractors_sparser_multiple.m]

m1 = ones(100, 1);
m2 = ones(100, 1);
m1(1:5)=0;
m2(21:25)=0;
% all_sensa = zeros(2, 2);
% all_sensb = zeros(2, 2);
% all_preca = zeros(2, 2);
% all_precb = zeros(2, 2);
parfor j = 1:100
for i = 1:100
    [record, v, p] = TransientAttractors(11-i);
    f1a = mean(v.E_fr(:, 5/p.dt:15/p.dt), 2)>0.1;
    f2a = mean(v.E_fr(:, 105/p.dt:115/p.dt), 2)>0.1;
    f1b = mean(v.E_fr(:, 1305/p.dt:1315/p.dt), 2)>0.1;
    f2b = mean(v.E_fr(:, 1405/p.dt:1415/p.dt), 2)>0.1;
    sensa = (sum(f1a(6:20))+sum(f2a(26:40)))/30;
    sensb = (sum(f1b(6:20))+sum(f2b(26:40)))/30;
    preca = sum(f1a(6:20))/(sum(f1a.*m1)+1e-20)+sum(f2a(6:20))/(sum(f2a.*m1)+1e-20);
    precb = sum(f1b(6:20))/(sum(f1b.*m1)+1e-20)+sum(f2b(6:20))/(sum(f2b.*m1)+1e-20);
    all_sensa(j, i) = sensa; 
    all_sensb(j, i) = sensb;
    all_preca(j, i) = preca;
    all_precb(j, i) = precb;
end
end
save('Hebb_sparse', 'all_sensa', 'all_sensb', 'all_preca', 'all_precb');
    
%Sensitivity = True P/Reality Positive
%Precision = True P/Test P
